# Supplementary material for: Cardioprotection via Metabolism for Rat Heart Preservation Using the High-Pressure Gaseous Mixture of Carbon Monoxide and Oxygen
Source: Int J Mol Sci. 2020 Nov 23;21(22):8858. doi: 10.3390/ijms21228858 (PMC7700337; doi:10.3390/ijms21228858)
Supplement: Supplementary file 1 [file ijms-21-08858-s001.zip]

Archive with 2 entries (2 files):
- Supplementary Movie.mov
- Supplementary Materials.docx
